# Supplementary material for: Degradation of Orange G Using PMS Triggered by NH2-MIL-101(Fe): An Amino-Functionalized Metal–Organic Framework
Source: Molecules. 2024 Mar 27;29(7):1488. doi: 10.3390/molecules29071488 (PMC11013255; doi:10.3390/molecules29071488)
Supplement: Supplementary file 1 [file molecules-29-01488-s001.zip]

Archive with 1 entries (1 files):
- molecules-2839235-supplementary.pdf
